# Supplementary material for: Cerebrospinal fluid neuroplasticity-associated protein levels in patients with psychiatric disorders: a multiplex immunoassay study
Source: Transl Psychiatry. 2020 May 21;10:161. doi: 10.1038/s41398-020-0843-5 (PMC7242469; doi:10.1038/s41398-020-0843-5)
Supplement: Supplementary file 2 — Supplementary Table 1 [file 41398_2020_843_MOESM2_ESM.xlsx]

## Sheet: tableS1
	Table S1 The comparisons of cerebrospinal fluid neuroplasticity-associated protein levels between drug free and non-drug free patients with schizophrenia
		Drug free (n = 11)			Non-drug free (n = 83)			Statistical comparison
		Mean ± Standard deviation			Mean ± Standard deviation
	1 APP (ng/ml)	522.473	±	208.997	495.3	±	207.194	F(1, 90) = 1.19, p = 0.28, partial η2 = 0.013
	2 Contactin-1 (pg/ml)	4387.13	±	503.839	4257.32	±	484.765	F(1, 90) = 1.66, p = 0.20, partial η2 = 0.018
	3 ErbB3 (pg/ml)	2124.52	±	266.847	2594.03	±	664.875	F(1, 90) = 0.54, p = 0.47, partial η2 = 0.006
	4 GDNF (pg/ml)	7.01158	±	1.73225	6.25592	±	1.1247	F(1, 90) = 3.38, p = 0.069, partial η2 = 0.036
	5 HGF (pg/ml)	81.0741	±	14.2664	81.3871	±	19.0394	F(1, 90) = 0.65, p = 0.42, partial η2 = 0.007
	6 HGF receptor (pg/ml)	1294.02	±	627.181	1080.91	±	448.258	F(1, 90) = 2.26, p = 0.14, partial η2 = 0.025
	7 NCAM-1 (ng/ml)	176.723	±	46.0443	171.788	±	50.7663	F(1, 90) = 0.75, p = 0.39, partial η2 = 0.008
	8 Neuropilin-1 (pg/ml)	3364.09	±	1118.35	3037.16	±	817.174	F(1, 90) = 2.18, p = 0.14, partial η2 = 0.024
	9 S100B (pg/ml)	796.818	±	210.087	821.122	±	231.054	F(1, 90) = 0.04, p = 0.84, partial η2 = 0.000
	10 VEGF receptor 1 (pg/ml)	37.2361	±	12.802	37.1967	±	12.7978	F(1, 90) = 0.62, p = 0.43, partial η2 = 0.007
	11 VEGF receptor 2 (pg/ml)	605.732	±	171.459	672.503	±	217.215	F(1, 90) = 1.27, p = 0.26, partial η2 = 0.014
	Abbreviations: APP, amyloid precursor protein; GDNF, glial cell line-derived neurotrophic factor; HGF, hepatocyte growth factor
	NCAM, neural cell adhesion molecule; S100B, S100 calcium-binding protein B; VEGF, vascular endothelial growth factor
