# Supplementary material for: Cerebrospinal fluid neuroplasticity-associated protein levels in patients with psychiatric disorders: a multiplex immunoassay study
Source: Transl Psychiatry. 2020 May 21;10:161. doi: 10.1038/s41398-020-0843-5 (PMC7242469; doi:10.1038/s41398-020-0843-5)
Supplement: Supplementary file 3 — Supplementary Table 2 [file 41398_2020_843_MOESM3_ESM.xlsx]

## Sheet: tableS2
	Table S2 The comparisons of cerebrospinal fluid neuroplasticity-associated protein levels between drug free and non-drug free patients with bipolar disorder
		Drug free (n = 5)			Non-drug free (n = 63)			Statistical comparison
		Mean ± Standard deviation			Mean ± Standard deviation
	1 APP (ng/ml)	594.393	±	403.421	466.518	±	202.778	F(1, 64) = 1.47, p = 0.23, partial η2 = 0.022
	2 Contactin-1 (pg/ml)	4474.52	±	1060.54	4254.78	±	544.086	F(1, 64) = 0.59, p = 0.44, partial η2 = 0.009
	3 ErbB3 (pg/ml)	3140.26	±	1945.96	2497.72	±	785.427	F(1, 64) = 2.78, p = 0.10, partial η2 = 0.042
	4 GDNF (pg/ml)	6.81119	±	1.7855	6.50257	±	1.54078	F(1, 64) = 0.12, p = 0.73, partial η2 = 0.002
	5 HGF (pg/ml)	81.0132	±	27.0388	87.2669	±	20.7713	F(1, 64) = 0.84, p = 0.36, partial η2 = 0.013
	6 HGF receptor (pg/ml)	1398.38	±	1218.73	1001.62	±	464.857	F(1, 64) = 2.64, p = 0.11, partial η2 = 0.040
	7 NCAM-1 (ng/ml)	194.861	±	116.467	162.578	±	54.0963	F(1, 64) = 1.30, p = 0.26, partial η2 = 0.020
	8 Neuropilin-1 (pg/ml)	3851.23	±	2870.54	2912.36	±	1029.53	F(1, 64) = 3.40, p = 0.070, partial η2 = 0.051
	9 S100B (pg/ml)	725.685	±	284.926	838.584	±	288.176	F(1, 64) = 0.84, p = 0.36, partial η2 = 0.013
	10 VEGF receptor 1 (pg/ml)	37.9227	±	11.7014	32.9809	±	15.4663	F(1, 64) = 0.37, p = 0.54, partial η2 = 0.006
	11 VEGF receptor 2 (pg/ml)	729.093	±	459.26	679.808	±	274.607	F(1, 64) = 0.11, p = 0.74, partial η2 = 0.002
	Abbreviations: APP, amyloid precursor protein; GDNF, glial cell line-derived neurotrophic factor; HGF, hepatocyte growth factor
	NCAM, neural cell adhesion molecule; S100B, S100 calcium-binding protein B; VEGF, vascular endothelial growth factor
