# Supplementary material for: Cerebrospinal fluid neuroplasticity-associated protein levels in patients with psychiatric disorders: a multiplex immunoassay study
Source: Transl Psychiatry. 2020 May 21;10:161. doi: 10.1038/s41398-020-0843-5 (PMC7242469; doi:10.1038/s41398-020-0843-5)
Supplement: Supplementary file 4 — Supplementary Table 3 [file 41398_2020_843_MOESM4_ESM.xlsx]

## Sheet: tableS3
	Table S3 The comparisons of cerebrospinal fluid neuroplasticity-associated protein levels between drug free and non-drug free patients with major depressive disorder
		Drug free (n = 26)			Non-drug free (n = 78)			Statistical comparison
		Mean ± Standard deviation			Mean ± Standard deviation
	1 APP (ng/ml)	565.537	±	219.256	527.937	±	268.72	F(1, 100) = 0.85, p = 0.36, partial η2 = 0.008
	2 Contactin-1 (pg/ml)	4441.08	±	534.207	4342.56	±	581.875	F(1, 100) = 1.23, p = 0.27, partial η2 = 0.012
	3 ErbB3 (pg/ml)	2602.9	±	677.341	2664.61	±	795.408	F(1, 100) = 0.08, p = 0.78, partial η2 = 0.001
	4 GDNF (pg/ml)	6.75538	±	1.51443	6.62988	±	1.27195	F(1, 100) = 0.14, p = 0.71, partial η2 = 0.001
	5 HGF (pg/ml)	88.5779	±	15.4118	85.3064	±	22.2625	F(1, 100) = 1.24, p = 0.27, partial η2 = 0.012
	6 HGF receptor (pg/ml)	1315.49	±	664.521	1158.18	±	530.268	F(1, 100) = 1.59, p = 0.21, partial η2 = 0.016
	7 NCAM-1 (ng/ml)	179.914	±	49.7912	177.893	±	62.017	F(1, 100) = 0.31, p = 0.58, partial η2 = 0.003
	8 Neuropilin-1 (pg/ml)	3173.55	±	914.503	3195	±	1263.84	F(1, 100) = 0.03, p = 0.85, partial η2 = 0.000
	9 S100B (pg/ml)	942.119	±	467.442	778.814	±	251.218	F(1, 100) = 5.53, p = 0.021, partial η2 = 0.052
	10 VEGF receptor 1 (pg/ml)	34.6357	±	18.0245	32.6931	±	14.0012	F(1, 100) = 0.64, p = 0.43, partial η2 = 0.006
	11 VEGF receptor 2 (pg/ml)	645.817	±	258.392	683.676	±	273.124	F(1, 100) = 0.21, p = 0.65, partial η2 = 0.002
	Abbreviations: APP, amyloid precursor protein; GDNF, glial cell line-derived neurotrophic factor; HGF, hepatocyte growth factor
	NCAM, neural cell adhesion molecule; S100B, S100 calcium-binding protein B; VEGF, vascular endothelial growth factor
	A significant p-value is shown in a bold case.
