# Supplementary material for: Cerebrospinal fluid neuroplasticity-associated protein levels in patients with psychiatric disorders: a multiplex immunoassay study
Source: Transl Psychiatry. 2020 May 21;10:161. doi: 10.1038/s41398-020-0843-5 (PMC7242469; doi:10.1038/s41398-020-0843-5)
Supplement: Supplementary file 5 — Supplementary Table 4 [file 41398_2020_843_MOESM5_ESM.xlsx]

## Sheet: tableS4
	Table S4 The correlation between cerebrospinal fluid neuroplasticity-associated protein levels and clinical variables in patients with schizophrenia
		Age		Sex		Body mass index		Education		Duration of illness		CPeq total		CPeq typical		CPeq atypical		IMIeq
		r	p	t	p	r	p	r	p	r	p	r	p	r	p	r	p	r	p
	1 APP	0.133768	0.198667	-1.34359	0.182386	-0.0487126	0.676037	0.145788	0.215198	0.12311	0.306388	0.0987346	0.430271	0.225603	0.0685536	0.00628351	0.960065	-0.15641	0.206239
	2 Contactin-1	0.0775358	0.457603	-0.959787	0.339678	-0.128674	0.267958	0.17278	0.140993	0.119178	0.322211	0.157774	0.205796	0.210621	0.0896017	0.0910955	0.466958	-0.149111	0.228471
	3 ErbB3	0.43	1.53168e-05	-1.52138	0.133431	-0.0409598	0.725357	0.218435	0.0615253	0.418	0.000289049	0.214882	0.0831561	0.228183	0.0653673	0.155794	0.211616	-0.0833714	0.502379
	4 GDNF	-0.0652457	0.532113	-0.0126552	0.98993	-0.304	0.00761505	0.23	0.0491062	-0.0680198	0.57301	-0.0145079	0.907956	0.0471796	0.706787	-0.0443679	0.723538	-0.127073	0.305493
	5 HGF	0.204	0.0482719	-0.849498	0.39781	0.138267	0.233598	0.140756	0.231626	0.134933	0.261896	0.35	0.00395189	0.413	0.000563223	0.231448	0.0615057	-0.0239365	0.847532
	6 HGF receptor	-0.0132974	0.898779	-0.44182	0.659656	-0.0865777	0.457085	0.134162	0.254447	0.0115333	0.92395	0.0884222	0.480185	0.139842	0.262762	0.0392579	0.754311	-0.0484377	0.697093
	7 NCAM-1	0.120417	0.247649	-0.845752	0.399885	-0.105161	0.36595	0.084231	0.475526	0.11698	0.331282	0.0530125	0.672482	0.13258	0.288599	-0.00281636	0.982095	-0.135259	0.275126
	8 Neuropilin-1	0.0573554	0.582941	0.143424	0.886269	-0.0526522	0.651472	0.0653403	0.580195	0.0814362	0.499589	0.155858	0.211426	0.228912	0.0644883	0.0787098	0.529873	0.0425266	0.732578
	9 S100B	0.0386307	0.711632	-0.0838626	0.933348	-0.150321	0.194933	0.0239096	0.839756	0.00440593	0.970911	0.0968446	0.439192	0.0579772	0.643795	0.0944897	0.450452	-0.145616	0.239687
	10 VEGF receptor 1	0.174889	0.0918073	-1.13652	0.258691	0.0744623	0.522643	-0.0580625	0.623155	0.183313	0.125966	0.138285	0.268166	0.0723826	0.56356	0.140533	0.260388	-0.241	0.0493314
	11 VEGF receptor 2	-0.0193112	0.853432	0.111376	0.911561	0.028184	0.809029	0.143465	0.222675	-0.0198045	0.869786	0.251	0.042218	0.0864643	0.489998	0.279	0.023226	0.268	0.0281387
	Abbreviations: APP, amyloid precursor protein; CPeq, Chlorpromazine-equivalent dose; GDNF, glial cell line-derived neurotrophic factor; HAMD-21, 21-item version Hamilton Depression Rating Scale
	HGF, hepatocyte growth factor; IMIeq, imipramine-equilavent dose; NCAM, neural cell adhesion molecule; PANSS, Positive and Negative Syndrome Scale; S100B, S100 calcium-binding protein B
	VEGF, vascular endothelial growth factor
	r, Pearson's correlation cofficient; t, Student's or Welch's t score
	Significant p-values are shown in bold cases (Correctedly significant cases are underlined, p < 0.0045).
