# Supplementary material for: Cerebrospinal fluid neuroplasticity-associated protein levels in patients with psychiatric disorders: a multiplex immunoassay study
Source: Transl Psychiatry. 2020 May 21;10:161. doi: 10.1038/s41398-020-0843-5 (PMC7242469; doi:10.1038/s41398-020-0843-5)
Supplement: Supplementary file 6 — Supplementary Table 5 [file 41398_2020_843_MOESM6_ESM.xlsx]

## Sheet: tableS5
	Table S5 The correlation between cerebrospinal fluid neuroplasticity-associated protein levels and clinical variables in patients with bipolar disorder
		Age		Sex		Body mass index		Education		Duration of illness		CPeq total		CPeq typical		CPeq atypical		IMIeq
		r	p	t	p	r	p	r	p	r	p	r	p	r	p	r	p	r	p
	1 APP	0.317	0.0083781	0.588211	0.558398	-0.225584	0.0754613	0.0412266	0.778514	0.142934	0.327209	0.0693925	0.646778	0.0272724	0.85722	0.0562059	0.713827	-0.0928611	0.534715
	2 Contactin-1	0.323	0.00723763	0.981344	0.330007	-0.249	0.0494403	0.0925198	0.527205	0.1514	0.299065	0.127999	0.396584	-0.0377964	0.803065	0.119952	0.432536	-0.209323	0.157919
	3 ErbB3	0.593	9.84199e-08	0.560301	0.577171	-0.181235	0.15517	-0.0922111	0.52859	0.304	0.0335	0.31	0.0360782	-0.0540614	0.721217	0.306	0.0408622	-0.211309	0.153924
	4 GDNF	0.245	0.0437146	0.162969	0.871041	0.210059	0.0984538	-0.171305	0.239234	0.024366	0.868012	0.425	0.00325546	-0.000465048	0.997553	0.458	0.00155766	-0.0936816	0.531096
	5 HGF	0.497	1.6073e-05	0.333626	0.739719	-0.236201	0.062362	0.000483614	0.997369	0.304	0.0335	0.0926632	0.540209	-0.0357325	0.813622	0.0849984	0.578794	-0.124326	0.40506
	6 HGF receptor	0.268	0.0273375	1.52804	0.13128	-0.172475	0.176465	-0.0243009	0.868362	0.177431	0.222594	0.0662813	0.661639	0.0189034	0.900768	0.0531678	0.728689	-0.167548	0.260291
	7 NCAM-1	0.409	0.000533492	0.730735	0.467527	-0.232038	0.0672606	0.0365669	0.803017	0.224505	0.120942	0.127783	0.397388	-0.0727316	0.630978	0.125255	0.412316	-0.191045	0.198318
	8 Neuropilin-1	0.516	6.67714e-06	1.65839	0.101984	-0.184188	0.148438	-0.182333	0.209869	0.269233	0.0613891	0.238009	0.111202	-0.0455088	0.763935	0.125255	0.412316	-0.203804	0.169425
	9 S100B	0.278	0.0218606	1.53346	0.129942	-0.00449785	0.972091	-0.105857	0.469124	0.135839	0.352036	0.00260606	0.986286	0.0967677	0.522334	-0.014476	0.924807	-0.235743	0.110661
	10 VEGF receptor 1	0.305	0.0114285	0.0922834	0.926752	-0.0117012	0.927478	-0.188855	0.193741	0.146605	0.314806	0.291	0.0499299	0.217816	0.1459	0.264329	0.0793215	-0.154816	0.298774
	11 VEGF receptor 2	0.5	1.39418e-05	1.98749	0.0510198	0.0734819	0.567092	-0.110546	0.449547	0.148335	0.309069	0.288594	0.0517653	-0.125466	0.406072	0.292538	0.051167	-0.215812	0.145137
	Abbreviations: APP, amyloid precursor protein; CPeq, Chlorpromazine-equivalent dose; GDNF, glial cell line-derived neurotrophic factor; HAMD-21, 21-item version Hamilton Depression Rating Scale
	HGF, hepatocyte growth factor; IMIeq, imipramine-equilavent dose; NCAM, neural cell adhesion molecule; PANSS, Positive and Negative Syndrome Scale; S100B, S100 calcium-binding protein B
	VEGF, vascular endothelial growth factor
	r, Pearson's correlation cofficient; t, Student's t score
	Significant p-values are shown in bold cases (Correctedly significant cases are underlined, p < 0.0045).
