# Supplementary material for: Cerebrospinal fluid neuroplasticity-associated protein levels in patients with psychiatric disorders: a multiplex immunoassay study
Source: Transl Psychiatry. 2020 May 21;10:161. doi: 10.1038/s41398-020-0843-5 (PMC7242469; doi:10.1038/s41398-020-0843-5)
Supplement: Supplementary file 7 — Supplementary Table 6 [file 41398_2020_843_MOESM7_ESM.xlsx]

## Sheet: tableS6
	Table S6 The correlation between cerebrospinal fluid neuroplasticity-associated protein levels and clinical variables in patients with major depressive disorder
		Age		Sex		Body mass index		Education		Duration of illness		CPeq total		CPeq typical		CPeq atypical		IMIeq
		r	p	t	p	r	p	r	p	r	p	r	p	r	p	r	p	r	p
	1 APP	0.198	0.0443682	-0.706881	0.481252	-0.216	0.0434211	-0.0662237	0.554437	0.10615	0.358185	0.152091	0.281767	-0.177001	0.209375	0.18824	0.181417	-0.195818	0.172927
	2 Contactin-1	0.238	0.0148019	-0.736259	0.463263	-0.254	0.0167302	-0.140003	0.209658	0.130881	0.25655	0.0566349	0.690046	-0.218266	0.120069	0.0955653	0.50036	-0.0916586	0.526691
	3 ErbB3	0.462	8.03943e-07	-1.08428	0.280796	-0.117479	0.275679	-0.118968	0.28708	0.254	0.0256611	0.171001	0.22548	-0.127134	0.36911	0.199634	0.155925	-0.179678	0.211822
	4 GDNF	-0.0214798	0.828653	1.68556	0.0949384	0.00348756	0.974274	0.00350726	0.975053	-0.060332	0.602209	0.136736	0.333744	0.0175449	0.901749	0.139637	0.323492	0.409	0.00315157
	5 HGF	0.276	0.00463473	-1.5146	0.132965	-0.169771	0.113804	-0.0576406	0.606991	0.268	0.0186679	-0.0773669	0.585645	-0.258706	0.0640438	-0.0373571	0.792605	-0.117263	0.41736
	6 HGF receptor	0.0269707	0.785797	-0.0630135	0.949879	-0.137001	0.203082	-0.10741	0.336808	0.0127302	0.912501	0.115412	0.415219	-0.168488	0.232474	0.148544	0.293273	-0.184842	0.198764
	7 NCAM-1	0.294	0.00246695	-0.94013	0.349372	-0.216	0.0430871	-0.127011	0.2555	0.134312	0.244183	0.0661296	0.641369	-0.217476	0.12145	0.105338	0.457355	-0.103418	0.474795
	8 Neuropilin-1	0.207	0.0346151	0.492802	0.623211	-0.161417	0.132981	-0.0873336	0.435279	0.0661363	0.567676	0.156318	0.268449	-0.154358	0.274571	0.188848	0.179985	-0.0707738	0.625265
	9 S100B	0.0515736	0.603106	-0.707342	0.480967	-0.193797	0.0704229	-0.121547	0.276684	-0.0506741	0.661624	-0.123162	0.384374	-0.228306	0.103547	-0.0902501	0.524592	-0.0217016	0.881088
	10 VEGF receptor 1	0.168602	0.0870987	-0.426098	0.670934	-0.174326	0.104289	-0.00417034	0.970338	0.00661008	0.954501	0.236996	0.0907129	0.0502823	0.723338	0.23872	0.0883201	0.0247982	0.864271
	11 VEGF receptor 2	0.136708	0.166416	0.519885	0.60427	-0.0167801	0.876686	0.0466859	0.677047	0.174841	0.128292	0.145692	0.302741	-0.0286822	0.840039	0.156813	0.266915	-0.0441707	0.760684
	Abbreviations: APP, amyloid precursor protein; CPeq, Chlorpromazine-equivalent dose; GDNF, glial cell line-derived neurotrophic factor; HAMD-21, 21-item version Hamilton Depression Rating Scale
	HGF, hepatocyte growth factor; IMIeq, imipramine-equilavent dose; NCAM, neural cell adhesion molecule; PANSS, Positive and Negative Syndrome Scale; S100B, S100 calcium-binding protein B
	VEGF, vascular endothelial growth factor
	r, Pearson's correlation cofficient; t, Student's t score
	Significant p-values are shown in bold cases (Correctedly significant cases are underlined, p < 0.0045).
