# Supplementary material for: Cerebrospinal fluid neuroplasticity-associated protein levels in patients with psychiatric disorders: a multiplex immunoassay study
Source: Transl Psychiatry. 2020 May 21;10:161. doi: 10.1038/s41398-020-0843-5 (PMC7242469; doi:10.1038/s41398-020-0843-5)
Supplement: Supplementary file 8 — Supplementary Table 7 [file 41398_2020_843_MOESM8_ESM.xlsx]

## Sheet: tableS7
	Table S7 The correlations between cerebrospinal fluid neuroplasticity-associated protein levels and clinical variables in healthy controls
		Age		Sex		Body mass index		Education
		r	p	t	p	r	p	r	p
	1 APP	0.277	0.00238111	1.02298	0.308447	0.0901973	0.3847	-0.184078	0.102147
	2 Contactin-1	0.274	0.00269879	1.79901	0.0746176	0.134178	0.194849	-0.178506	0.113142
	3 ErbB3	0.539	2.95265e-10	-0.302663	0.762688	0.130577	0.207214	-0.247	0.0270585
	4 GDNF	0.0102427	0.912344	-1.7811	0.0780445	-0.0564483	0.586896	-0.00455395	0.968021
	5 HGF	0.375	2.80931e-05	-0.155059	0.877044	0.19042	0.0645496	-0.178836	0.112466
	6 HGF receptor	0.17025	0.065303	1.5334	0.127899	0.054123	0.602419	-0.183757	0.102757
	7 NCAM-1	0.379	2.37309e-05	1.51065	0.133598	0.154996	0.133668	-0.185252	0.0999417
	8 Neuropilin-1	0.36	6.23814e-05	1.67322	0.096979	0.273	0.0073938	-0.184585	0.10119
	9 S100B	-0.195	0.0347566	1.36859	0.173773	-0.00234151	0.982033	0.0990447	0.382068
	10 VEGF receptor 1	0.14935	0.106493	0.161322	0.87212	-0.0146467	0.887968	-0.0201181	0.859408
	11 VEGF receptor 2	0.355	8.19229e-05	3.1169	0.00230441	0.227	0.0266187	0.0774858	0.494497
	Abbreviations: APP, amyloid precursor protein; GDNF, glial cell line-derived neurotrophic factor
	HAMD-21, 21-item version Hamilton Depression Rating Scale; HGF, hepatocyte growth factor
	NCAM, neural cell adhesion molecule; PANSS, Positive and Negative Syndrome Scale
	S100B, S100 calcium-binding protein B; VEGF, vascular endothelial growth factor
	r, Pearson's correlation cofficient; t, Student's or Welch's t score
	Significant p-values are shown in bold cases (Correctedly significant cases are underlined, p < 0.0045).
