# Supplementary material for: Cerebrospinal fluid neuroplasticity-associated protein levels in patients with psychiatric disorders: a multiplex immunoassay study
Source: Transl Psychiatry. 2020 May 21;10:161. doi: 10.1038/s41398-020-0843-5 (PMC7242469; doi:10.1038/s41398-020-0843-5)
Supplement: Supplementary file 9 — Supplementary Table 8 [file 41398_2020_843_MOESM9_ESM.xlsx]

## Sheet: tableS8
	Table S8 The correlation matrix among cerebrospinal fluid neuroplasticity-associated protein levels in patients with schizophrenia
		1 APP		2 Contactin-1		3 ErbB3		4 GDNF		5 HGF		6 HGF receptor		7 NCAM-1		8 Neuropilin-1		9 S100B		10 VEGF receptor 1		11 VEGF receptor 2
		r	p	r	p	r	p	r	p	r	p	r	p	r	p	r	p	r	p	r	p	r	p
	1 APP	1
	2 Contactin-1	0.873831	1.29439e-29
	3 ErbB3	0.759196	2.77162e-18	0.691595	3.20779e-14
	4 GDNF	-0.0205017	0.847045	0.0916127	0.387771	0.0320748	0.762788
	5 HGF	0.671725	3.13774e-13	0.558494	8.79196e-09	0.602072	2.74167e-10	-0.123038	0.245274
	6 HGF receptor	0.793549	6.65718e-21	0.739577	5.6314e-17	0.703204	7.76114e-15	-0.0833312	0.432273	0.631187	1.98721e-11
	7 NCAM-1	0.882533	6.55064e-31	0.919528	7.327e-38	0.731102	1.9054e-16	0.0753572	0.477745	0.517353	1.5132e-07	0.785072	3.26503e-20
	8 Neuropilin-1	0.763703	1.33222e-18	0.779533	8.88391e-20	0.639329	9.07309e-12	0.124289	0.240472	0.48388	1.17897e-06	0.768722	5.77854e-19	0.857904	1.78797e-27
	9 S100B	0.442847	1.10452e-05	0.467074	3.05291e-06	0.251706	0.0160923	-0.119784	0.258078	0.573827	2.74892e-09	0.36002	0.000456251	0.377456	0.000225721	0.2453	0.019099
	10 VEGF receptor 1	0.542899	2.7046e-08	0.6038	2.36344e-10	0.465088	3.40508e-06	-0.260762	0.0125434	0.268779	0.00999111	0.451886	6.91492e-06	0.571222	3.36351e-09	0.453148	6.47041e-06	0.363455	0.000398422
	11 VEGF receptor 2	0.178382	0.0906973	0.321041	0.00191719	0.347149	0.000748145	0.116174	0.272803	0.291989	0.00497924	0.337119	0.00108439	0.314518	0.00239513	0.478837	1.5769e-06	0.124561	0.239436	0.164016	0.120298	1
	Abbreviations: APP, amyloid precursor protein; GDNF, glial cell line-derived neurotrophic factor; HGF, hepatocyte growth factor; NCAM, neural cell adhesion molecule; S100B, S100 calcium-binding protein B; VEGF, vascular endothelial growth factor
	r, Pearson's partial correlation cofficient
	Significant p-values are shown in bold cases (Correctedly significant cases are underlined, p < 0.0045).
