# Supplementary material for: Cerebrospinal fluid neuroplasticity-associated protein levels in patients with psychiatric disorders: a multiplex immunoassay study
Source: Transl Psychiatry. 2020 May 21;10:161. doi: 10.1038/s41398-020-0843-5 (PMC7242469; doi:10.1038/s41398-020-0843-5)
Supplement: Supplementary file 10 — Supplementary Table 9 [file 41398_2020_843_MOESM10_ESM.xlsx]

## Sheet: tableS9
	Table S9 The correlation matrix among cerebrospinal fluid neuroplasticity-associated protein levels in patients with bipolar disorder
		1 APP		2 Contactin-1		3 ErbB3		4 GDNF		5 HGF		6 HGF receptor		7 NCAM-1		8 Neuropilin-1		9 S100B		10 VEGF receptor 1		11 VEGF receptor 2
		r	p	r	p	r	p	r	p	r	p	r	p	r	p	r	p	r	p	r	p	r	p
	1 APP	1
	2 Contactin-1	0.859952	4.5795e-20	1
	3 ErbB3	0.827028	2.09494e-17	0.854144	1.5021e-19	1
	4 GDNF	0.0926256	0.463033	0.196856	0.116013	0.168695	0.179167	1
	5 HGF	0.645955	6.22234e-09	0.646228	6.10257e-09	0.666592	1.3491e-09	-0.0915066	0.468477	1
	6 HGF receptor	0.856597	9.15338e-20	0.837542	3.43989e-18	0.776527	2.93913e-14	0.0318422	0.801194	0.651163	4.27762e-09	1
	7 NCAM-1	0.927999	1.04464e-28	0.948162	4.5453e-33	0.840429	2.04796e-18	0.174657	0.164066	0.627473	2.22503e-08	0.864517	1.73292e-20	1
	8 Neuropilin-1	0.790957	4.55058e-15	0.855701	1.09801e-19	0.776604	2.9109e-14	0.0865525	0.492993	0.570549	6.97822e-07	0.869653	5.56203e-21	0.871483	3.66714e-21	1
	9 S100B	0.524379	7.3434e-06	0.627333	2.24592e-08	0.616376	4.59737e-08	0.0699867	0.579591	0.59372	1.85955e-07	0.574713	5.54338e-07	0.564336	9.78062e-07	0.608564	7.5359e-08	1
	10 VEGF receptor 1	0.422843	0.000449692	0.544897	2.69404e-06	0.502944	1.95689e-05	0.0958673	0.447457	0.296853	0.0163384	0.543448	2.89802e-06	0.456172	0.000133999	0.473494	6.78747e-05	0.292127	0.0182126	1
	11 VEGF receptor 2	0.23901	0.0551795	0.313661	0.0109495	0.380683	0.00175814	-0.0393074	0.755894	0.159191	0.205289	0.352466	0.00398224	0.288264	0.0198787	0.463751	9.99522e-05	0.418118	0.00052867	0.223604	0.0733705	1
	Abbreviations: APP, amyloid precursor protein; GDNF, glial cell line-derived neurotrophic factor; HGF, hepatocyte growth factor; NCAM, neural cell adhesion molecule; S100B, S100 calcium-binding protein B; VEGF, vascular endothelial growth factor
	r, Pearson's partial correlation cofficient
	Significant p-values are shown in bold cases (Correctedly significant cases are underlined, p < 0.0045).
