# Supplementary material for: Cerebrospinal fluid neuroplasticity-associated protein levels in patients with psychiatric disorders: a multiplex immunoassay study
Source: Transl Psychiatry. 2020 May 21;10:161. doi: 10.1038/s41398-020-0843-5 (PMC7242469; doi:10.1038/s41398-020-0843-5)
Supplement: Supplementary file 11 — Supplementary Table 10 [file 41398_2020_843_MOESM11_ESM.xlsx]

## Sheet: tableS10
	Table S10 The correlation matrix among cerebrospinal fluid neuroplasticity-associated protein levels in patients with major depressive disorder
		1 APP		2 Contactin-1		3 ErbB3		4 GDNF		5 HGF		6 HGF receptor		7 NCAM-1		8 Neuropilin-1		9 S100B		10 VEGF receptor 1		11 VEGF receptor 2
		r	p	r	p	r	p	r	p	r	p	r	p	r	p	r	p	r	p	r	p	r	p
	1 APP	1
	2 Contactin-1	0.889722	1.72779e-35	1
	3 ErbB3	0.877605	2.21915e-33	0.836228	1.40632e-27	1
	4 GDNF	0.0836621	0.405529	0.166872	0.0953394	0.142229	0.155953	1
	5 HGF	0.675829	8.93094e-15	0.678024	6.78656e-15	0.656594	8.99345e-14	0.0140825	0.88884	1
	6 HGF receptor	0.853992	7.55139e-30	0.848757	3.77625e-29	0.774124	2.25229e-21	0.0755936	0.452457	0.694202	8.31409e-16	1
	7 NCAM-1	0.906298	8.23809e-39	0.937724	2.95205e-47	0.833552	2.92792e-27	0.180626	0.0706737	0.609475	1.34446e-11	0.825996	2.16739e-26	1
	8 Neuropilin-1	0.844816	1.21946e-28	0.848951	3.56115e-29	0.805213	3.35891e-24	0.153376	0.125695	0.576792	2.74179e-10	0.797122	2.03625e-23	0.911345	6.02624e-40	1
	9 S100B	0.506662	6.44251e-08	0.60513	2.04757e-11	0.540813	5.27521e-09	0.237115	0.0169649	0.622474	3.67282e-12	0.557655	1.38073e-09	0.500622	9.75385e-08	0.512883	4.16765e-08	1
	10 VEGF receptor 1	0.557629	1.38366e-09	0.551787	2.22129e-09	0.505683	6.89463e-08	0.091548	0.362555	0.204666	0.0400674	0.55766	1.38018e-09	0.531991	1.03419e-08	0.505743	6.86595e-08	0.438712	4.45402e-06	1
	11 VEGF receptor 2	0.598176	3.96249e-11	0.594071	5.80834e-11	0.623346	3.3594e-12	0.022961	0.819714	0.622077	3.82489e-12	0.597571	4.19391e-11	0.604559	2.16309e-11	0.646912	2.70255e-13	0.456451	1.60713e-06	0.288421	0.00344519	1
	Abbreviations: APP, amyloid precursor protein; GDNF, glial cell line-derived neurotrophic factor; HGF, hepatocyte growth factor; NCAM, neural cell adhesion molecule; S100B, S100 calcium-binding protein B; VEGF, vascular endothelial growth factor
	r, Pearson's partial correlation cofficient
	Significant p-values are shown in bold cases (Correctedly significant cases are underlined, p < 0.0045).
