# Supplementary material for: Cerebrospinal fluid neuroplasticity-associated protein levels in patients with psychiatric disorders: a multiplex immunoassay study
Source: Transl Psychiatry. 2020 May 21;10:161. doi: 10.1038/s41398-020-0843-5 (PMC7242469; doi:10.1038/s41398-020-0843-5)
Supplement: Supplementary file 12 — Supplementary Table 11 [file 41398_2020_843_MOESM12_ESM.xlsx]

## Sheet: tableS11
	Table S11 The correlation matrix among cerebrospinal fluid neuroplasticity-associated protein levels in healthy controls
		1 APP		2 Contactin-1		3 ErbB3		4 GDNF		5 HGF		6 HGF receptor		7 NCAM-1		8 Neuropilin-1		9 S100B		10 VEGF receptor 1		11 VEGF receptor 2
		r	p	r	p	r	p	r	p	r	p	r	p	r	p	r	p	r	p	r	p	r	p
	1 APP	1
	2 Contactin-1	0.890404	8.9917e-41	1
	3 ErbB3	0.87857	2.20036e-38	0.828614	1.69836e-30	1
	4 GDNF	0.180098	0.0530442	0.266067	0.00389154	0.244758	0.0080975	1
	5 HGF	0.760979	3.6927e-23	0.71443	2.16536e-19	0.68001	4.69182e-17	0.0340884	0.716401	1
	6 HGF receptor	0.903778	7.95195e-44	0.863602	1.0692e-35	0.786432	1.32254e-25	0.111893	0.23176	0.763054	2.39608e-23	1
	7 NCAM-1	0.920136	3.10311e-48	0.934634	5.16048e-53	0.853816	4.15748e-34	0.301227	0.00101675	0.697725	3.23873e-18	0.855696	2.10182e-34	1
	8 Neuropilin-1	0.855761	2.05218e-34	0.852982	5.60939e-34	0.772886	2.9015e-24	0.2903	0.00157156	0.635771	1.75562e-14	0.813279	1.41562e-28	0.906018	2.21553e-44	1
	9 S100B	0.408916	5.18022e-06	0.434338	1.10854e-06	0.356722	8.47604e-05	0.0171654	0.854885	0.468138	1.16402e-07	0.442856	6.42572e-07	0.359072	7.54897e-05	0.337104	0.000215331	1
	10 VEGF receptor 1	0.57872	1.01589e-11	0.651823	2.29087e-15	0.544267	2.70333e-10	0.170601	0.0671045	0.255869	0.00556702	0.590781	2.93545e-12	0.576227	1.30486e-11	0.494312	1.7064e-08	0.293292	0.00139728	1
	11 VEGF receptor 2	0.390064	1.50225e-05	0.48009	4.94111e-08	0.382881	2.21635e-05	0.0435739	0.64233	0.425958	1.8686e-06	0.4376	9.01171e-07	0.429642	1.48793e-06	0.435169	1.05178e-06	0.29977	0.00107859	0.259949	0.00483196	1
	Abbreviations: APP, amyloid precursor protein; GDNF, glial cell line-derived neurotrophic factor; HGF, hepatocyte growth factor; NCAM, neural cell adhesion molecule; S100B, S100 calcium-binding protein B; VEGF, vascular endothelial growth factor
	r, Pearson's partial correlation cofficient
	Significant p-values are shown in bold cases (Correctedly significant cases are underlined, p < 0.0045).
